# Supplementary material for: The genus Massalongia (lichenised ascomycetae) in the Southern Hemisphere
Source: MycoKeys. 2019 Dec 4;60:125–40. doi: 10.3897/mycokeys.60.37725 (PMC6906167; doi:10.3897/mycokeys.60.37725)
Supplement: XML Treatment for Massalongia patagonica [file mycokeys.60.37725-treatment1.xml]

<!DOCTYPE tp:taxon-treatment
  PUBLIC "-//TaxonX//DTD Taxonomic Treatment Publishing DTD v0 20100105//EN" "tax-treatment-NSO.dtd">
<tp:taxon-treatment xmlns:tp="http://www.plazi.org/taxpub"><tp:treatment-meta><kwd-group><label>Taxon classification</label><kwd><named-content xmlns:xlink="http://www.w3.org/1999/xlink" content-type="kingdom">Fungi</named-content></kwd><kwd><named-content xmlns:xlink="http://www.w3.org/1999/xlink" content-type="order">Peltigerales</named-content></kwd><kwd><named-content xmlns:xlink="http://www.w3.org/1999/xlink" content-type="family">Massalongiaceae</named-content></kwd></kwd-group><mixed-citation publication-type="journal"><person-group><name><surname>Jørgensen</surname><given-names>Per M.</given-names></name><name><surname>Andersen</surname><given-names>Heidi L.</given-names></name><name><surname>Elvebakk</surname><given-names>Arve</given-names></name></person-group><article-title>The genus <italic><tp:taxon-name><tp:taxon-name-part taxon-name-part-type="genus" reg="Massalongia">Massalongia</tp:taxon-name-part></tp:taxon-name></italic> (lichenised ascomycetae) in the Southern Hemisphere</article-title><source>MycoKeys</source><day>04</day><month>12</month><year>2019</year><volume>60</volume><fpage>125</fpage><lpage>140</lpage><pub-id pub-id-type="doi">10.3897/mycokeys.60.37725</pub-id></mixed-citation></tp:treatment-meta><tp:nomenclature><tp:taxon-name><object-id xmlns:xlink="http://www.w3.org/1999/xlink" content-type="arpha" xlink:type="simple">D7339EEC-797D-544B-B3F3-8DC9C3B78E2F</object-id>
              <tp:taxon-name-part taxon-name-part-type="genus" reg="Massalongia">Massalongia</tp:taxon-name-part>
              <tp:taxon-name-part taxon-name-part-type="species" reg="patagonica">patagonica</tp:taxon-name-part>
              <object-id xmlns:xlink="http://www.w3.org/1999/xlink" content-type="mycobank" xlink:type="simple">824006</object-id>
            </tp:taxon-name><tp:taxon-authority>Kitaura &amp; Lorenz in Liu et al.</tp:taxon-authority><tp:nomenclature-citation-list><tp:nomenclature-citation><tp:taxon-name>
                  <tp:taxon-name-part taxon-name-part-type="genus" reg="Massalongia">Massalongia</tp:taxon-name-part> <tp:taxon-name-part taxon-name-part-type="species" reg="patagonica">patagonica</tp:taxon-name-part></tp:taxon-name><comment>Kitaura &amp; Lorenz in Liu et al., Sydowia 70: 249–252 (2018) – Holotypus: Argentina, Ushuaia, National Park of Tierra del Fuego, Lapataia Bay, muscicolous on the rock, <named-content xmlns:xlink="http://www.w3.org/1999/xlink" content-type="dwc:verbatimCoordinates" xlink:type="simple"><named-content content-type="geo-json" specific-use="{&#34;type&#34;:&#34;Point&#34;,&#34;coordinates&#34;:[-68.564531,-54.844839]}" id="NCID0E1OAI" xlink:type="simple">54°50'41.42"S, 68°33'52.31"W</named-content></named-content>, 6 m alt., 25 December 2016, <italic>leg.</italic>M.J.Kitaura, J.Bordin, A.A.Spielmann &amp; D.Peralta 4188 (CGMS).</comment></tp:nomenclature-citation></tp:nomenclature-citation-list></tp:nomenclature><tp:treatment-sec sec-type="description" id="SECID0EBPAI"><title>Description.</title><p><italic><tp:taxon-name><tp:taxon-name-part taxon-name-part-type="genus" reg="Massalongia">M.</tp:taxon-name-part> <tp:taxon-name-part taxon-name-part-type="species" reg="patagonica">patagonica</tp:taxon-name-part></tp:taxon-name></italic> (Fig. <xref ref-type="fig" rid="F3">3</xref>) is morphologically similar to <italic><tp:taxon-name><tp:taxon-name-part taxon-name-part-type="genus" reg="Massalongia">M.</tp:taxon-name-part> <tp:taxon-name-part taxon-name-part-type="species" reg="carnosa">carnosa</tp:taxon-name-part></tp:taxon-name></italic>. Generally, spore characters are the best distinguishing characters (Fig. <xref ref-type="fig" rid="F4">4</xref>). The spores of <italic><tp:taxon-name><tp:taxon-name-part taxon-name-part-type="genus" reg="Massalongia">M.</tp:taxon-name-part> <tp:taxon-name-part taxon-name-part-type="species" reg="carnosa">carnosa</tp:taxon-name-part></tp:taxon-name></italic> are longer and 92% of 72 measured spores were in the range 23–35 µm. By contrast, 70% of 58 measured spores of <italic><tp:taxon-name><tp:taxon-name-part taxon-name-part-type="genus" reg="Massalongia">M.</tp:taxon-name-part> <tp:taxon-name-part taxon-name-part-type="species" reg="patagonica">patagonica</tp:taxon-name-part></tp:taxon-name></italic> were in the range 15–22 µm. This means that there is an overlap in sizes between these two species. However, the spores of <italic><tp:taxon-name><tp:taxon-name-part taxon-name-part-type="genus" reg="Massalongia">M.</tp:taxon-name-part> <tp:taxon-name-part taxon-name-part-type="species" reg="patagonica">patagonica</tp:taxon-name-part></tp:taxon-name></italic> are often two-septate, sometimes three-septate, which is very rare in <italic><tp:taxon-name><tp:taxon-name-part taxon-name-part-type="genus" reg="Massalongia">M.</tp:taxon-name-part> <tp:taxon-name-part taxon-name-part-type="species" reg="carnosa">carnosa</tp:taxon-name-part></tp:taxon-name></italic>. Here follows a more detailed treatment of <italic><tp:taxon-name><tp:taxon-name-part taxon-name-part-type="genus" reg="Massalongia">Massalongia</tp:taxon-name-part> <tp:taxon-name-part taxon-name-part-type="species" reg="patagonica">patagonica</tp:taxon-name-part></tp:taxon-name></italic> Kitaura &amp; Lorenz:</p><fig id="F3" position="float" orientation="portrait"><object-id xmlns:xlink="http://www.w3.org/1999/xlink" content-type="doi" xlink:type="simple">10.3897/mycokeys.60.37725.figure3</object-id><object-id xmlns:xlink="http://www.w3.org/1999/xlink" content-type="arpha" xlink:type="simple">5EBFF3A1-F865-561B-AB76-217777B9AA2E</object-id><label>Figure 3.</label><caption><p><italic><tp:taxon-name><tp:taxon-name-part taxon-name-part-type="genus" reg="Massalongia">Massalongia</tp:taxon-name-part> <tp:taxon-name-part taxon-name-part-type="species" reg="patagonica">patagonica</tp:taxon-name-part></tp:taxon-name></italic>, AE 15-033. Scale bar: 1 cm.</p></caption><graphic xmlns:xlink="http://www.w3.org/1999/xlink" xlink:href="mycokeys-60-125-g003.jpg" position="float" orientation="portrait" xlink:type="simple" id="oo_362372.jpg"><uri content-type="original_file" xlink:type="simple">https://binary.pensoft.net/fig/362372</uri></graphic></fig><fig id="F4" position="float" orientation="portrait"><object-id xmlns:xlink="http://www.w3.org/1999/xlink" content-type="doi" xlink:type="simple">10.3897/mycokeys.60.37725.figure4</object-id><object-id xmlns:xlink="http://www.w3.org/1999/xlink" content-type="arpha" xlink:type="simple">D14F0F76-51C2-50A5-8455-DE16EF588A9B</object-id><label>Figure 4.</label><caption><p><italic><tp:taxon-name><tp:taxon-name-part taxon-name-part-type="genus" reg="Massalongia">Massalongia</tp:taxon-name-part></tp:taxon-name></italic> ascospores, <italic><tp:taxon-name><tp:taxon-name-part taxon-name-part-type="genus" reg="Massalongia"/><tp:taxon-name-part taxon-name-part-type="species" reg="patagonica">patagonica</tp:taxon-name-part></tp:taxon-name></italic> above, <italic><tp:taxon-name><tp:taxon-name-part taxon-name-part-type="genus" reg="Massalongia"/><tp:taxon-name-part taxon-name-part-type="species" reg="carnosa">carnosa</tp:taxon-name-part></tp:taxon-name></italic> below. Scale bar: 20 µm.</p></caption><graphic xmlns:xlink="http://www.w3.org/1999/xlink" xlink:href="mycokeys-60-125-g004.jpg" position="float" orientation="portrait" xlink:type="simple" id="oo_362373.jpg"><uri content-type="original_file" xlink:type="simple">https://binary.pensoft.net/fig/362373</uri></graphic></fig><p><bold><italic>Thallus</italic></bold> foliose, forming rosettes up to 3 cm, mostly muscicolous; <bold><italic>lobes</italic></bold> 0.5–1.5 mm broad, up to 1 cm long, irregularly and repeatedly divided with isidioid marginal outgrowths, simple to sparingly branched, sometimes developing into branched lobule systems, lobules, 0.1 mm wide. <bold><italic>Upper surface</italic></bold> brown, glabrous and glossy; <bold><italic>upper cortex</italic></bold> 20–30 µm thick, paraplectenchymatic, of thick-walled (ca. 1.5–2 µm wide) cells with 7–12 µm large lumina; <bold><italic>photobiont layer</italic></bold> 40–60 µm thick, often also developed in the subhymenium; <bold><italic>cyanobiont Nostoc</italic></bold>, cells bluish-green, irregularly subglobose to ellipsoid, 5–9 × 6–11 µm in size, arranged within 20–40 µm large glomeruli without visible chain structures, chain structures visible in some liberated cells; <bold><italic>medulla</italic></bold> loose, 60–80 µm thick; <bold><italic>lower cortex</italic></bold> absent, with scattered rhizohyphae.</p><p><bold><italic>Apothecia</italic></bold> common to scattered, substipitate, laminal, 1–2 mm wide; <bold><italic>thalline excipulum</italic></bold> lacking, true excipulum weakly prominent; <bold><italic>epithecium</italic></bold> 5–10 µm thick, of protruding brown and strongly swollen, pyriform paraphyse end cells, 4–6 µm wide, 7–10 µm long, paraphyses undivided to sparingly divided, 2–4 µm thick; <bold><italic>hymenium</italic></bold> ca. 60 µm thick, IKI + blue; <bold><italic>asci</italic></bold> clavate 50–70 × 10–15 µm, 8-spored, with distinct internal apical IKI + blue sheath-like structures, sometimes also with weak tube structures; <bold><italic>ascospores</italic></bold> narrowly ellipsoid, occasionally asymmetric, 1- to 2 (3)-septate, (13) 20–25 (28) × 5–7.5 µm. <bold><italic>Hypothecium</italic></bold> ca. 60 µm thick, weakly brownish, IKI negative. <bold><italic>Conidiomata</italic></bold> not seen.</p></tp:treatment-sec><tp:treatment-sec sec-type="chemistry" id="SECID0EUVAI"><title>Chemistry.</title><p>All reactions negative, no lichen substances detected by TLC.</p></tp:treatment-sec><tp:treatment-sec sec-type="habitat" id="SECID0EZVAI"><title>Habitat and distribution.</title><p>This is a species of wet to dry rock surfaces or boulders, usually growing in between mosses or on plant remains. It has a widely scattered distribution in South America, ranging from the temperate forests of south-central Chile, including the Juan Fernandez Islands and Patagonia, with two widely separated collections from southernmost Chile and Argentinean Tierra del Fuego. In addition, it is known from the Falkland Islands, Antarctica, mountains of SE Australia, where it is rare and from several localities in New Zealand.</p></tp:treatment-sec><tp:treatment-sec sec-type="material" id="SECID0E5VAI"><title>Specimens examined.</title><p><bold>Antarctica</bold>: South Shetland Islands, King George Isl., Admiralty Bay, creeping slopes above Paradise Cove, 26 Jan 1980, <italic>R. Ochyra</italic> 1224/80 (BG, H); Urbanek, Crag between Polar Committee Glacier and Ladies Icefall, in Ezcurra Inlet, 20 Feb 1980, <italic>R. Ochyra</italic> 2319/80 (BG, H).</p><p><bold>Argentina</bold>: Patagonia: Chubut, Lago Verde, near Futalaufquen, 1 Feb 1950, <italic>I. M. Lamb</italic> 5877 (over mosses on a rock in open scrub, about 30 m above the lake), 5880 (over mosses on a rock in open forest about 15 metres above the lake) (CANL, UPS).</p><p><bold>Australia</bold>: New South Wales, near the summit of Mt. Guthrie, Kosciusko National Park, on moss over granite rocks, 9 Feb 1978, <italic>J.A. Elix</italic> 4360 (CANB); Kosciusko National Park, near Digger’s Creek, 21 Jan 1976, <italic>J. A. Elix</italic> 1722 (CANB); Île Australia near Kerguelen Isl., on moss cushions, <named-content xmlns:xlink="http://www.w3.org/1999/xlink" content-type="dwc:verbatimCoordinates" xlink:type="simple"><named-content content-type="geo-json" specific-use="{&#34;type&#34;:&#34;Point&#34;,&#34;coordinates&#34;:[695329.000000,-492823.000000]}" id="NCID0E2WAI" xlink:type="simple">492823S, 695329E</named-content></named-content>, 45 m alt., 31 Dec 2003, <italic>NJM Gremmen</italic>, K-789 (BG).</p><p><bold>Chile</bold>: IX Región de la Araucanía: Reserva Nacional Malalcahuello, W bank of Río Colorado, 500 m W of the Entrance/CONAF building and 200 m S of the junction between the paths Sendero Coloradito and Sendero Sierra de Colorado; <named-content xmlns:xlink="http://www.w3.org/1999/xlink" content-type="dwc:verbatimCoordinates" xlink:type="simple"><named-content content-type="geo-json" specific-use="{&#34;type&#34;:&#34;Point&#34;,&#34;coordinates&#34;:[-71.545556,-38.429167]}" id="NCID0EJXAI" xlink:type="simple">38°25'45"S, 71°32'44"W</named-content></named-content>, 1380 m alt., over <italic><tp:taxon-name><tp:taxon-name-part taxon-name-part-type="genus" reg="Grimmia">Grimmia</tp:taxon-name-part></tp:taxon-name></italic> mosses on a S-facing rock outcrop in a <italic>Nothofagus dombeyi-Araucaria araucana</italic> forest, probably affected by river water during high flooding events, 9 Jan 2015, <italic>A. Elvebakk</italic> 15:033 (SGO, BG, UPS, BM, TROM); Archipiélago de Juan Fernandez: Isla Alejandro Selkirk (Mas Afuera), Los Innocentes, 4 Dec 1965, <italic>H. Imshaug</italic> (MSC); Valdivia, Corral, <italic>R. Thaxter</italic> (MSC); XII Región de Magallanes y de la Antárctica Chilena, Provincia Magallanes, Morro Chico, <named-content xmlns:xlink="http://www.w3.org/1999/xlink" content-type="dwc:verbatimCoordinates" xlink:type="simple"><named-content content-type="geo-json" specific-use="{&#34;type&#34;:&#34;Point&#34;,&#34;coordinates&#34;:[-71.466667,-52.050000]}" id="NCID0EAYAI" xlink:type="simple">52°03'S, 71°28'W</named-content></named-content>, 200 m alt., on acrocarpous mosses on a NW-facing rocky slope, 28 Nov 1999, <italic>A. Elvebakk</italic> 99:775 (TROM); Provincia Antártica Chilena, Comuna Cabo de Hornos, Isla Grande de la Tierra del Fuego, Bahía Yendegaia, NNE shore opposite Caleta Ferrari, 54°50'28"S, 68°47'52"W, 13 Jan 2013, <italic>W.R. Buck</italic> 60287 (NY 01886528).</p><p><bold>Falkland Islands</bold>: W. Falkland, Chartres, Luxton NNR, 30 Jan 2015, <italic>A. Fryday</italic> 10999 (MSC).</p><p><bold>New Zealand</bold>: Canterbury, Cass, between Sugar Loaf and Cass Hill, 761 m alt., 18 Feb 1991, <italic>A. J. Fife</italic> 9761 (CHR); Banks Peninsula, Mt. Sinclair, summit, 5 Feb 1970, <italic>D. J. Galloway</italic> (CHR); Mt. Cook National Park, <italic>D. J. Galloway</italic> (CHR); Otago, Deep Stream, above DCC water intake, 13 Feb 1998, <italic>D. J. Galloway</italic> 0170 (CHR); Otago, Old Man Range, N of Obelisk, 5 Feb 2009, <italic>D. J. Galloway</italic> 404009 (CHR); St. Mary’s Range, Anakin’s Skifield, 22 Feb 2006, <italic>D. J. Galloway</italic> (CHR); Lake Onslow near huts, amongst moss in drainage cracks of schist rock in grassland, 30 Jul 1998, <italic>D. J. Galloway</italic> 404012 (CHR); Otago, Pomahaka River- Hukarere, rock slabs above river, 13 Apr 1998, <italic>D.J. Galloway</italic> 404011 (CHR); North Rough Ridge, near “Great Tor”, 12 Apr 1998, <italic>D. J. Galloway</italic> (CHR).</p><p>The other taxa originally described from the Southern Hemisphere as <italic><tp:taxon-name><tp:taxon-name-part taxon-name-part-type="genus" reg="Massalongia">Massalongia</tp:taxon-name-part></tp:taxon-name></italic> species, are listed alphabetically, according to the epithet at the end of the discussion.</p></tp:treatment-sec></tp:taxon-treatment>
